# Supplementary material for: Macular hole repair using a refined viscoelastic assisted membrane positioning technique markedly improves surgical success rates
Source: Int Ophthalmol. 2025 Mar 14;45(1):101. doi: 10.1007/s10792-025-03466-w (PMC11909052; doi:10.1007/s10792-025-03466-w)
Supplement: Supplementary file 1 — Supplementary file1 (XSPF 1 KB) [file 10792_2025_3466_MOESM1_ESM.xspf]

<?xml version="1.0" encoding="UTF-8"?>
<playlist xmlns="http://xspf.org/ns/0/" xmlns:vlc="http://www.videolan.org/vlc/playlist/ns/0/" version="1">
	<title>Playlist</title>
	<trackList>
		<track>
			<location>file:///C:/Users/a7863/Downloads/MAC%20HOLE%20TECH%20V2_CORR%20%281%29.mp4</location>
			<duration>197000</duration>
			<extension application="http://www.videolan.org/vlc/playlist/0">
				<vlc:id>0</vlc:id>
			</extension>
		</track>
	</trackList>
	<extension application="http://www.videolan.org/vlc/playlist/0">
		<vlc:item tid="0"/>
	</extension>
</playlist>
